# Supplementary material for: Computational Insights into Novel Inhibitor N-(3-(tert-Butylcarbamoyl)-4-methoxyphenyl)-indole and Ingliforib Specific against GP Isoenzyme Dimers Interaction Mechanism
Source: Molecules. 2023 Jun 22;28(13):4909. doi: 10.3390/molecules28134909 (PMC10343391; doi:10.3390/molecules28134909)
Supplement: Supplementary file 1 [file molecules-28-04909-s001.zip]

Archive with 1 entries (1 files):
- molecules-2405092 -Supporting information.pdf
